# Supplementary material for: DNA Barcoding Evaluation and Its Taxonomic Implications in the Species-Rich Genus Primula L. in China
Source: PLoS One. 2015 Apr 13;10(4):e0122903. doi: 10.1371/journal.pone.0122903 (PMC4395239; doi:10.1371/journal.pone.0122903)
Supplement: S1 Table — (XLSX) [file pone.0122903.s003.xlsx]

## Sheet: Sheet1
Appendix S1 Taxon, voucher, collection infromation, and Genbank accession numbers
Species	Subgenus*	Section¶	Sample ID	Voucher details	Collection source	Latitude (N)	Longitude (E)	Deposited herbarium	rbcL	matK	trnH-psbA	ITS
Primula fasciculata Balf. f. et Word	Subgenus Aleuritia	Section Aleuritia	GXJ249	Hao 635	Xigatse, Xizang (Tibet), China	28°07′	89°16′	IBSC	JF943647	JF955710	JN046521	JF977991
Primula fasciculata Balf. f. et Word	Subgenus Aleuritia	Section Aleuritia	GXJ250	Hao 764	Kangding, Sichuan, China	30°01′	101°58′	IBSC	JF943646	JF955709	JN046520	JF977990
Primula fasciculata Balf. f. et Word	Subgenus Aleuritia	Section Aleuritia	GXJ251	Hao 933	Baxoi, Xizang (Tibet), China	29°14′	97°00′	IBSC	JF943645	JF955708	JN046519	JF977989
Primula gemmifera Batal.	Subgenus Aleuritia	Section Aleuritia	GXJ252	Hao 902	Deqin, Yunnan, China	28°24′	98°59′	IBSC	JF943651	JF955714	JN046525	JF977994
Primula gemmifera Batal.	Subgenus Aleuritia	Section Aleuritia	GXJ253	Hao 940	Litang, Sichuan, China	30°04′	100°08′	IBSC	JF943650	JF955713	JN046524	NT
Primula gemmifera Batal.	Subgenus Aleuritia	Section Aleuritia	GXJ254	Hao 477	Songpan, Sichuan, China	32°45′	103°37′	IBSC	JF943649	JF955712	JN046523	JF977993
Primula gemmifera Batal.	Subgenus Aleuritia	Section Aleuritia	GXJ255	Hao 479	Songpan, Sichuan, China	32°45′	103°37′	IBSC	JF943648	JF955711	JN046522	JF977992
Primula kialensis Franch.	Subgenus Aleuritia	Section Aleuritia	GXJ257	Hao 754	Baoxing, Sichuan, China	30°20′	102°50′	IBSC	JF943655	JF955718	JN046529	JF977998
Primula kialensis Franch.	Subgenus Aleuritia	Section Aleuritia	GXJ258	Hao 759	Tianquan, Sichuan, China	30°04′	102°45′	IBSC	JF943654	JF955717	JN046528	JF977997
Primula membranifolia Franch.	Subgenus Aleuritia	Section Aleuritia	GXJ141_1	Hao & Yan 1024	Dali, Yunnan, China	25°39′	100°06′	IBSC	JF943664	JF955727	JN046537	JF978007
Primula membranifolia Franch.	Subgenus Aleuritia	Section Aleuritia	GXJ141_2	Hao & Yan 1024	Dali, Yunnan, China	25°39′	100°06′	IBSC	JF943663	JF955726	JN046536	JF978006
Primula munroi Lindl.	Subgenus Aleuritia	Section Aleuritia	GXJ142	Hao & Yan 973	Muli, Sichuan, China	27°55′	101°16′	IBSC	JF943673	JF955736	JN046546	JF978016
Primula munroi Lindl.	Subgenus Aleuritia	Section Aleuritia	GXJ143	Hao & Yan 1010	Zhongdian, Yunnan, China	27°57′	99°40′	IBSC	JF943672	JF955735	JN046545	JF978015
Primula munroi Lindl.	Subgenus Aleuritia	Section Aleuritia	GXJ146	Hao 905	Markam, Xizang (Tibet), China	29°39′	98°35′	IBSC	JF943670	JF955733	JN046543	JF978013
Primula prattii Hemsl.	Subgenus Aleuritia	Section Aleuritia	GXJ136_1	Hao & Yan 981	Muli, Sichuan, China	27°55′	101°16′	IBSC	JF943690	JF955753	JN046563	JF978033
Primula prattii Hemsl.	Subgenus Aleuritia	Section Aleuritia	GXJ136_2	Hao & Yan 981	Muli, Sichuan, China	27°55′	101°16′	IBSC	JF943689	JF955752	JN046562	JF978032
Primula pulchella Franch.	Subgenus Aleuritia	Section Aleuritia	GXJ113	Hao & Yan 965	Muli, Sichuan, China	27°55′	101°16′	IBSC	JF943695	JF955758	JN046568	JF978038
Primula pulchella Franch.	Subgenus Aleuritia	Section Aleuritia	GXJ114	Hao & Yan 988	Muli, Sichuan, China	27°55′	101°16′	IBSC	JF943694	JF955757	JN046567	JF978037
Primula pulchella Franch.	Subgenus Aleuritia	Section Aleuritia	GXJ115	Hao & Yan 1005	Lijiang, Yunnan, China	26°42′	100°19′	IBSC	JF943693	JF955756	JN046566	JF978036
Primula pulchella Franch.	Subgenus Aleuritia	Section Aleuritia	GXJ116	Hao 943	Heqing, Yunnan, China	26°33′	100°07′	IBSC	JF943692	JF955755	JN046565	JF978035
Primula pulchella Franch.	Subgenus Aleuritia	Section Aleuritia	GXJ117	Ge & Yuan CN2k2-58	Xiangcheng, Sichuan, China	28°55′	99°47′	IBSC	JF943691	JF955754	JN046564	JF978034
Primula yunnanensis Franch.	Subgenus Aleuritia	Section Aleuritia	GXJ098	Hao & Yan 957	Luquan, Yunnan, China	25°34′	102°20′	IBSC	JF943728	JF955793	JN046601	JF978069
Primula yunnanensis Franch.	Subgenus Aleuritia	Section Aleuritia	GXJ099	Hao & Yan 995	Muli, Sichuan, China	27°55′	101°16′	IBSC	JF943727	JF955792	JN046600	JF978068
Primula agleniana Balf. f. et Forr.	Subgenus Aleuritia	Section Crystallophlomis	GXJ229	GLM092491	Gongshan, Yunnan, China	27°45′	98°56′	KUN	JF943586	JF955649	JN046460	JF977932
Primula agleniana Balf. f. et Forr.	Subgenus Aleuritia	Section Crystallophlomis	GXJ230	GLM092535	Gongshan, Yunnan, China	27°45′	98°56′	KUN	JF943585	JF955648	JN046459	JF977931
Primula agleniana Balf. f. et Forr.	Subgenus Aleuritia	Section Crystallophlomis	GXJ231	Ge 06021	Gongshan, Yunnan, China	27°45′	98°56′	IBSC	JF943584	JF955647	JN046458	JF977930
Primula agleniana Balf. f. et Forr.	Subgenus Aleuritia	Section Crystallophlomis	Y423	Y2011071	Gongshan, Yunnan, China	27°45′	98°56′	IBSC	KP638647	KP638607	KP638687	KP638567
Primula boreio_calliantha Balf. f. et Forr.	Subgenus Aleuritia	Section Crystallophlomis	GXJ179	Hao & Yan 1012	Zhongdian, Yunnan, China	27°57′	99°40′	IBSC	JF943611	JF955674	JN046485	JF977957
Primula boreio_calliantha Balf. f. et Forr.	Subgenus Aleuritia	Section Crystallophlomis	GXJ217	Hao & Wu 501	Zhongdian, Yunnan, China	27°57′	99°40′	IBSC	JF943610	JF955673	JN046484	JF977956
Primula calliantha Franch.	Subgenus Aleuritia	Section Crystallophlomis	GXJ187	Hao & Yan 1028	Dali, Yunnan, China	25°39′	100°06′	IBSC	JF943618	JF955681	JN046492	JF977964
Primula calliantha Franch.	Subgenus Aleuritia	Section Crystallophlomis	GXJ218	Hao & Wu 485	Dali, Yunnan, China	25°39′	100°06′	IBSC	JF943617	JF955680	JN046491	JF977963
Primula calliantha Franch.	Subgenus Aleuritia	Section Crystallophlomis	GXJ280	GLM092377	Fugong, Yunnan, China	26°54′	98°52′	KUN	JF943616	JF955679	JN046490	JF977962
Primula chionantha Balf. f. et Forr.	Subgenus Aleuritia	Section Crystallophlomis	GXJ159	Hao & Yan 985	Muli, Sichuan, China	27°55′	101°16′	IBSC	JF943625	JF955688	JN046499	JF977971
Primula chionantha Balf. f. et Forr.	Subgenus Aleuritia	Section Crystallophlomis	GXJ160	Hao & Yan 1011	Zhongdian, Yunnan, China	27°57′	99°40′	IBSC	JF943624	JF955687	JN046498	JF977970
Primula chionantha Balf. f. et Forr.	Subgenus Aleuritia	Section Crystallophlomis	GXJ161	Hao & Yan 1016	Zhongdian, Yunnan, China	27°57′	99°40′	IBSC	JF943623	JF955686	JN046497	JF977969
Primula chionantha Balf. f. et Forr.	Subgenus Aleuritia	Section Crystallophlomis	GXJ162	Hao 901	Deqin, Yunnan, China	28°24′	98°59′	IBSC	JF943622	JF955685	JN046496	JF977968
Primula chionantha Balf. f. et Forr.	Subgenus Aleuritia	Section Crystallophlomis	GXJ163	Hao 370	Luquan, Yunnan, China	25°34′	102°20′	IBSC	JF943621	JF955684	JN046495	JF977967
Primula diantha Bur. et Franch.	Subgenus Aleuritia	Section Crystallophlomis	GXJ183	Hao & Yan 1015	Zhongdian, Yunnan, China	27°57′	99°40′	IBSC	JF943637	JF955700	JN046511	JF977983
Primula diantha Bur. et Franch.	Subgenus Aleuritia	Section Crystallophlomis	GXJ185	Hao 907	Markam, Xizang (Tibet), China	29°39′	98°35′	IBSC	JF943636	JF955699	JN046510	JF977982
Primula diantha Bur. et Franch.	Subgenus Aleuritia	Section Crystallophlomis	GXJ278	GLM081389	Zogang, Xizang (Tibet), China	29°40′	97°50′	KUN	JF943635	JF955698	JN046509	JF977981
Primula diantha Bur. et Franch.	Subgenus Aleuritia	Section Crystallophlomis	GXJ279	GLM081085	Zhongdian, Yunnan, China	27°57′	99°40′	KUN	JF943634	JF955697	JN046508	JF977980
Primula melanops W. W. Smith et Ward	Subgenus Aleuritia	Section Crystallophlomis	GXJ118_1	Hao & Yan 966	Muli, Sichuan, China	27°55′	101°16′	IBSC	JF943662	JF955725	JN046535	JF978005
Primula melanops W. W. Smith et Ward	Subgenus Aleuritia	Section Crystallophlomis	GXJ118_2	Hao & Yan 966	Muli, Sichuan, China	27°55′	101°16′	IBSC	JF943661	JF955724	JN046534	JF978004
Primula szechuanica Pax	Subgenus Aleuritia	Section Crystallophlomis	GXJ181	Hao & Yan 1013	Zhongdian, Yunnan, China	27°57′	99°40′	IBSC	JF943720	JF955785	JN046593	JF978063
Primula szechuanica Pax	Subgenus Aleuritia	Section Crystallophlomis	GXJ182	Hao et al.603	Zhongdian, Yunnan, China	27°57′	99°40′	IBSC	JF943719	JF955784	JN046592	JF978062
Primula denticulata Smith	Subgenus Aleuritia	Section Denticulata	GXJ189	Hao & Yan 1025	Dali, Yunnan, China	25°39′	100°06′	IBSC	JF943633	JF955696	JN046507	JF977979
Primula denticulata Smith	Subgenus Aleuritia	Section Denticulata	GXJ190	Hao & Yan 579	Baoshan, Yunnan, China	25°06′	99°09′	IBSC	JF943632	JF955695	JN046506	JF977978
Primula denticulata Smith	Subgenus Aleuritia	Section Denticulata	GXJ192	Hao 719	Qiaojia, Yunnan, China	26°54′	102°55′	IBSC	JF943631	JF955694	JN046505	JF977977
Primula denticulata Smith	Subgenus Aleuritia	Section Denticulata	GXJ193	Hao 651	Cona, Xizang (Tibet), China	27°59′	91°57′	IBSC	JF943630	JF955693	JN046504	JF977976
Primula bella Franch.	Subgenus Aleuritia	Section Minutissimae	GXJ095	Hao & Yan 956	Luquan, Yunnan, China	25°34′	102°20′	IBSC	JF943599	JF955662	JN046473	JF977945
Primula bella Franch.	Subgenus Aleuritia	Section Minutissimae	GXJ096	Hao & Yan 1018	Zhongdian, Yunnan, China	27°57′	99°40′	IBSC	JF943598	JF955661	JN046472	JF977944
Primula bella Franch.	Subgenus Aleuritia	Section Minutissimae	GXJ097	Hao & Yan 1034	Dali, Yunnan, China	25°39′	100°06′	IBSC	JF943597	JF955660	JN046471	JF977943
Primula bellidifolia King ex Hook. f.	Subgenus Aleuritia	Section Muscarioides	GXJ240	Hao & Wu 506	Daocheng, Sichuan, China	29°02′	100°17′	IBSC	JF943602	JF955665	JN046476	JF977948
Primula bellidifolia King ex Hook. f.	Subgenus Aleuritia	Section Muscarioides	GXJ241	Hao 660	Cona, Xizang (Tibet), China	27°59′	91°57′	IBSC	JF943601	JF955664	JN046475	JF977947
Primula bellidifolia King ex Hook. f.	Subgenus Aleuritia	Section Muscarioides	GXJ242	Hao 930	Nyingchi, Xizang (Tibet), China	29°38′	94°21′	IBSC	JF943600	JF955663	JN046474	JF977946
Primula deflexa Duthie	Subgenus Aleuritia	Section Muscarioides	GXJ137	Hao & Yan 984	Muli, Sichuan, China	27°55′	101°16′	IBSC	JF943629	JF955692	JN046503	JF977975
Primula deflexa Duthie	Subgenus Aleuritia	Section Muscarioides	GXJ138	Hao & Yan 1022	Zhongdian, Yunnan, China	27°57′	99°40′	IBSC	JF943628	JF955691	JN046502	JF977974
Primula deflexa Duthie	Subgenus Aleuritia	Section Muscarioides	GXJ139	Hao 903	Deqin, Yunnan, China	28°24′	98°59′	IBSC	JF943627	JF955690	JN046501	JF977973
Primula deflexa Duthie	Subgenus Aleuritia	Section Muscarioides	GXJ140	Hao 461	Kangding, Sichuan, China	30°01′	101°58′	IBSC	JF943626	JF955689	JN046500	JF977972
Primula calderiana Balf. f. et Cooper	Subgenus Aleuritia	Section Petiolares	GXJ243	Hao 913	Bomi, Xizang (Tibet), China	29°51′	95°46′	IBSC	JF943615	JF955678	JN046489	JF977961
Primula calderiana Balf. f. et Cooper	Subgenus Aleuritia	Section Petiolares	GXJ244	Hao 653	Cona, Xizang (Tibet), China	27°59′	91°57′	IBSC	JF943614	JF955677	JN046488	JF977960
Primula calderiana Balf. f. et Cooper	Subgenus Aleuritia	Section Petiolares	GXJ245	Hao 652	Cona, Xizang (Tibet), China	27°59′	91°57′	IBSC	JF943613	JF955676	JN046487	JF977959
Primula calderiana Balf. f. et Cooper	Subgenus Aleuritia	Section Petiolares	GXJ281	GLM102867	Cona, Xizang (Tibet), China	27°59′	91°57′	KUN	JF943612	JF955675	JN046486	JF977958
Primula epilosa Craib	Subgenus Aleuritia	Section Petiolares	GXJ246	Hao 752	Baoxing, Sichuan, China	30°20′	102°50′	IBSC	JF943642	JF955705	JN046516	JF977986
Primula epilosa Craib	Subgenus Aleuritia	Section Petiolares	GXJ247	Hao 761	Tianquan, Sichuan, China	30°04′	102°45′	IBSC	JF943641	JF955704	JN046515	JF977985
Primula moupinensis Franch.	Subgenus Aleuritia	Section Petiolares	GXJ259	Hao 720	Yaoshan, Yunnan, China	27°00′	102°57′	IBSC	JF943669	JF955732	JN046542	JF978012
Primula moupinensis Franch.	Subgenus Aleuritia	Section Petiolares	GXJ260	Hao 751	Baoxing, Sichuan, China	30°20′	102°50′	IBSC	JF943668	JF955731	JN046541	JF978011
Primula moupinensis Franch.	Subgenus Aleuritia	Section Petiolares	GXJ261	Hao 757	Tianquan, Sichuan, China	30°04′	102°45′	IBSC	JF943667	JF955730	JN046540	JF978010
Primula moupinensis Franch.	Subgenus Aleuritia	Section Petiolares	GXJ262	Hao 762	Tianquan, Sichuan, China	30°04′	102°45′	IBSC	JF943666	JF955729	JN046539	JF978009
Primula moupinensis Franch.	Subgenus Aleuritia	Section Petiolares	GXJ263	Hao 475	Wolong, Sichuan, China	31°02′	103°11′	IBSC	JF943665	JF955728	JN046538	JF978008
Primula ovalifolia Franch.	Subgenus Aleuritia	Section Petiolares	GXJ199	Y2010038	Emei, Sichuan, China	29°34′	103°14′	IBSC	JF943683	JF955746	JN046556	JF978026
Primula ovalifolia Franch.	Subgenus Aleuritia	Section Petiolares	GXJ200	Hao 697	Sangzhi, Hunan, China	29°24′	110°09′	IBSC	JF943682	JF955745	JN046555	JF978025
Primula ovalifolia Franch.	Subgenus Aleuritia	Section Petiolares	GXJ201	Hao 702	Hongya, Sichuan, China	29°54′	103°22′	IBSC	JF943681	JF955744	JN046554	JF978024
Primula ovalifolia Franch.	Subgenus Aleuritia	Section Petiolares	GXJ202	Hao 717	Yiliang, Yunnan, China	27°37′	104°02′	IBSC	JF943680	JF955743	JN046553	JF978023
Primula ovalifolia Franch.	Subgenus Aleuritia	Section Petiolares	GXJ203	Xie 200701	Fanjingshan, Guizhou, China	27°56′	108°36′	IBSC	JF943679	JF955742	JN046552	JF978022
Primula sonchifolia Franch.	Subgenus Aleuritia	Section Petiolares	GXJ102	Hao & Yan 960	Luquan, Yunnan, China	25°34′	102°20′	IBSC	JF943716	JF955781	JN046589	JF978059
Primula sonchifolia Franch.	Subgenus Aleuritia	Section Petiolares	GXJ103	Hao & Yan 1009	Zhongdian, Yunnan, China	27°57′	99°40′	IBSC	JF943715	JF955780	JN046588	JF978058
Primula sonchifolia Franch.	Subgenus Aleuritia	Section Petiolares	GXJ104	Hao & Yan 1029	Dali, Yunnan, China	25°39′	100°06′	IBSC	JF943714	JF955779	JN046587	JF978057
Primula sonchifolia Franch.	Subgenus Aleuritia	Section Petiolares	GXJ105	Hao 767	Kangding, Sichuan, China	30°01′	101°58′	IBSC	JF943713	JF955778	JN046586	JF978056
Primula sonchifolia Franch.	Subgenus Aleuritia	Section Petiolares	GXJ106	Hao 452	Luding, Sichuan, China	29°54′	102°14′	IBSC	JF943712	JF955777	JN046585	JF978055
Primula tardiflora C.M.Hu	Subgenus Aleuritia	Section Petiolares	GXJ204	Y2010034	Emei, Sichuan, China	29°34′	103°14′	IBSC	JF943722	JF955787	JN046595	JF978065
Primula tardiflora C.M.Hu	Subgenus Aleuritia	Section Petiolares	GXJ222	Hao 709	Emei, Sichuan, China	29°34′	103°14′	IBSC	JF943721	JF955786	JN046594	JF978064
Primula anidosora Balf. f. et Forr.	Subgenus Aleuritia	Section Proliferae	Y602	Y2013025	Lanping, Yunnan, China	26°27′	99°25′	IBSC	KP638648	KP638608	KP638688	KP638568
Primula anidosora Balf. f. et Forr.	Subgenus Aleuritia	Section Proliferae	Y629	Y2013062	Zhongdian, Yunnan, China	27°57′	99°40′	IBSC	KP638649	KP638609	KP638689	KP638569
Primula aurantiaca W. W. Smith et Fletcher	Subgenus Aleuritia	Section Proliferae	Y649	Y2013094	Yanyuan, Sichuan, China	27°25′	101°30′	IBSC	KP638650	KP638610	KP638690	KP638570
Primula aurantiaca W. W. Smith et Fletcher	Subgenus Aleuritia	Section Proliferae	H306	Hao 536	Muli, Sichuan, China	27°55′	101°16′	IBSC	HM018322	HM018224	HM018469	HM018175
Primula beesiana Forr.	Subgenus Aleuritia	Section Proliferae	GXJ294	Wu Z.K. 2004026	Lijiang, Yunnan, China	26°42′	100°19′	KUN	HM018329	HM018231	HM018476	HM018182
Primula beesiana Forr.	Subgenus Aleuritia	Section Proliferae	GXJ295	Wu Z.K. 2005015	Lijiang, Yunnan, China	26°42′	100°19′	KUN	HM018330	HM018232	HM018477	HM018183
Primula beesiana Forr.	Subgenus Aleuritia	Section Proliferae	GXJ296	Hao 261	KBG, Yunnan, China	24°52′	102°49′	IBSC	HM018331	HM018233	HM018478	HM018184
Primula beesiana Forr.	Subgenus Aleuritia	Section Proliferae	GXJ297	Hao 576	Yanyuan, Sichuan, China	27°25′	101°30′	IBSC	HM018332	HM018234	HM018479	HM018185
Primula beesiana Forr.	Subgenus Aleuritia	Section Proliferae	Y253	Hao & Yan 1000	Lijiang, Yunnan, China	26°42′	100°19′	IBSC	KP638651	KP638611	KP638691	KP638571
Primula beesiana Forr.	Subgenus Aleuritia	Section Proliferae	Y617	Y2013050	Lijiang, Yunnan, China	26°42′	100°19′	IBSC	KP638652	KP638612	KP638692	KP638572
Primula bulleyana Forr.	Subgenus Aleuritia	Section Proliferae	GXJ298	Wu Z.K. 2004018	Lijiang, Yunnan, China	26°42′	100°19′	KUN	HM018333	HM018235	HM018480	HM018186
Primula bulleyana Forr.	Subgenus Aleuritia	Section Proliferae	GXJ299	Wu Z.K. 2006041	Ninglang, Yunnan, China	27°16′	100°51′	KUN	HM018334	HM018236	HM018481	HM018187
Primula bulleyana Forr.	Subgenus Aleuritia	Section Proliferae	GXJ300	Wu Z.K.2005047	Binchuan, Yunnan, China	25°49′	100°34′	KUN	HM018335	HM018237	HM018482	HM018188
Primula bulleyana Forr.	Subgenus Aleuritia	Section Proliferae	GXJ301	Hao 257	KBG, Yunnan, China	24°52′	102°49′	IBSC	HM018336	HM018238	HM018483	HM018189
Primula bulleyana Forr.	Subgenus Aleuritia	Section Proliferae	GXJ302	Hao & Wu 512	Binchuan, Yunnan, China	25°49′	100°34′	IBSC	HM018337	HM018239	HM018484	HM018190
Primula bulleyana Forr.	Subgenus Aleuritia	Section Proliferae	Y687	Y2013129	Lijiang, Yunnan, China	26°42′	100°19′	IBSC	KP638653	KP638613	KP638693	KP638573
Primula burmanica Balf. f. et Word	Subgenus Aleuritia	Section Proliferae	Y591	Y2013010	Xinping, Yunnan, China	24°04′	101°59′	IBSC	KP638654	KP638614	KP638694	KP638574
Primula burmanica Balf. f. et Word	Subgenus Aleuritia	Section Proliferae	Y595	Y2013014	Xinping, Yunnan, China	24°04′	101°59′	IBSC	KP638655	KP638615	KP638695	KP638575
Primula chrysochlora Balf. f. et Word	Subgenus Aleuritia	Section Proliferae	Y357	Y2011005	Tengchong, Yunnan, China	25°01′	98°29′	IBSC	KP638656	KP638616	KP638696	KP638576
Primula chrysochlora Balf. f. et Word	Subgenus Aleuritia	Section Proliferae	Y364	Y2011012	Tengchong, Yunnan, China	25°01′	98°29′	IBSC	KP638657	KP638617	KP638697	KP638577
Primula chrysochlora Balf. f. et Word	Subgenus Aleuritia	Section Proliferae	Y689	Y2013131	Tengchong, Yunnan, China	25°01′	98°29′	IBSC	KP638658	KP638618	KP638698	KP638578
Primula chungensis Balf. f. et Word	Subgenus Aleuritia	Section Proliferae	GXJ288	Hao 559	Muli, Sichuan, China	27°55′	101°16′	IBSC	HM018323	HM018225	HM018470	HM018176
Primula chungensis Balf. f. et Word	Subgenus Aleuritia	Section Proliferae	GXJ289	Hao 465	Danba, Sichuan, China	30°52′	101°53′	IBSC	HM018324	HM018226	HM018471	HM018177
Primula chungensis Balf. f. et Word	Subgenus Aleuritia	Section Proliferae	Y228	Hao & Yan 970	Muli, Sichuan, China	27°55′	101°16′	IBSC	KP638659	KP638619	KP638699	KP638579
Primula chungensis Balf. f. et Word	Subgenus Aleuritia	Section Proliferae	Y697	Lou s.n.	Nyingchi, Xizang (Tibet), China	29°38′	94°21′	IBSC	KP638660	KP638620	KP638700	KP638580
Primula cockburniana Hemsl.	Subgenus Aleuritia	Section Proliferae	Y335	Hao 1037	Jiulong, Sichuan, China	29°00′	101°30′	IBSC	KP638661	KP638621	KP638701	KP638581
Primula cockburniana Hemsl.	Subgenus Aleuritia	Section Proliferae	Y691	Luo s.n.	Kangding, Sichuan, China	30°01′	101°58′	IBSC	KP638662	KP638622	KP638702	KP638582
Primula helodoxa Balf. f.	Subgenus Aleuritia	Section Proliferae	GXJ290	Wu Z.K. 2005036	Tengchong, Yunnan, China	25°01′	98°29′	KUN	HM018325	HM018227	HM018472	HM018178
Primula helodoxa Balf. f.	Subgenus Aleuritia	Section Proliferae	GXJ291	Wu Z.K. 2005034	Tengchong, Yunnan, China	25°01′	98°29′	KUN	HM018326	HM018228	HM018473	HM018179
Primula helodoxa Balf. f.	Subgenus Aleuritia	Section Proliferae	GXJ292	Wu Z.K. 2005033	Tengchong, Yunnan, China	25°01′	98°29′	KUN	HM018327	HM018229	HM018474	HM018180
Primula helodoxa Balf. f.	Subgenus Aleuritia	Section Proliferae	GXJ293	Hao & Yan 581	Baoshan, Yunnan, China	25°06′	99°09′	IBSC	HM018328	HM018230	HM018475	HM018181
Primula helodoxa Balf. f.	Subgenus Aleuritia	Section Proliferae	Y688	Y2013130	Tengchong, Yunnan, China	25°01′	98°29′	IBSC	KP638663	KP638623	KP638703	KP638583
Primula mallophylla Balf. f.	Subgenus Aleuritia	Section Proliferae	Y435	Y2011084	Chengkou, Chongqing, China	31°56′	108°39′	IBSC	KP638664	KP638624	KP638704	KP638584
Primula mallophylla Balf. f.	Subgenus Aleuritia	Section Proliferae	Y686	Y2013128	Chengkou, Chongqing, China	31°56′	108°39′	IBSC	KP638665	KP638625	KP638705	KP638585
Primula melanodonta W. W. Smith	Subgenus Aleuritia	Section Proliferae	Y422_1	Y2011070	Fugong, Yunnan, China	26°54′	98°52′	IBSC	KP638666	KP638626	KP638706	KP638586
Primula melanodonta W. W. Smith	Subgenus Aleuritia	Section Proliferae	Y422_2	Y2011070	Fugong, Yunnan, China	26°54′	98°52′	IBSC	KP638667	KP638627	KP638707	KP638587
Primula miyabeana Ito et Kawakami	Subgenus Aleuritia	Section Proliferae	H280	Hu 348	Taiwan, China	24°01′	121°06′	IBSC	HM018320	HM018222	HM018467	HM018173
Primula miyabeana Ito et Kawakami	Subgenus Aleuritia	Section Proliferae	Y443	Hsu 17028	Taiwan, China	24°01′	121°06′	IBSC	KP638668	KP638628	KP638708	KP638588
Primula miyabeana Ito et Kawakami	Subgenus Aleuritia	Section Proliferae	Y672	Hsu 18735	Taiwan, China	24°01′	121°06′	IBSC	KP638669	KP638629	KP638709	KP638589
Primula poissonii Franch.	Subgenus Aleuritia	Section Proliferae	GXJ303	Wu Z.K. 2004057	Zhongdian, Yunnan, China	27°57′	99°40′	KUN	HM018338	HM018240	HM018485	HM018191
Primula poissonii Franch.	Subgenus Aleuritia	Section Proliferae	GXJ304	Wu Z.K. 2004011	Jianchuan, Yunnan, China	26°32′	99°54′	KUN	HM018339	HM018241	HM018486	HM018192
Primula poissonii Franch.	Subgenus Aleuritia	Section Proliferae	GXJ305	Wu Z.K. 2005041	Dali, Yunnan, China	25°39′	100°06′	KUN	HM018340	HM018242	HM018487	HM018193
Primula poissonii Franch.	Subgenus Aleuritia	Section Proliferae	GXJ306	Hao 517	Eryuan, Yunnan, China	26°06′	99°57′	IBSC	HM018341	HM018243	HM018488	HM018194
Primula poissonii Franch.	Subgenus Aleuritia	Section Proliferae	GXJ307	Wu Z.K. 2004071	Weixi, Yunnan, China	27°10′	99°17′	KUN	HM018342	HM018244	HM018489	HM018195
Primula poissonii Franch.	Subgenus Aleuritia	Section Proliferae	GXJ308	Wu Z.K. 2003050	Zhongdian, Yunnan, China	27°57′	99°40′	KUN	HM018343	HM018245	HM018490	HM018196
Primula poissonii Franch.	Subgenus Aleuritia	Section Proliferae	GXJ309	Wu Z.K. 2006042	Muli, Sichuan, China	27°55′	101°16′	KUN	HM018344	HM018246	HM018491	HM018197
Primula poissonii Franch.	Subgenus Aleuritia	Section Proliferae	GXJ310	Wu Z.K. 2004077	Lijiang, Yunnan, China	26°42′	100°19′	KUN	HM018345	HM018247	HM018492	HM018198
Primula poissonii Franch.	Subgenus Aleuritia	Section Proliferae	GXJ311	Hao 575	Ninglang, Yunnan, China	27°16′	100°51′	IBSC	HM018346	HM018248	HM018493	HM018199
Primula poissonii Franch.	Subgenus Aleuritia	Section Proliferae	GXJ312	Wu Z.K. 2005055	Lijiang, Yunnan, China	26°42′	100°19′	KUN	HM018347	HM018249	HM018494	HM018200
Primula poissonii Franch.	Subgenus Aleuritia	Section Proliferae	GXJ313	Zhang S.D. 03-0806	Yaoshan, Yunnan, China	27°00′	102°57′	KUN	HM018348	HM018250	HM018495	HM018201
Primula poissonii Franch.	Subgenus Aleuritia	Section Proliferae	GXJ314	Wu Z.K. 2007043	Zhaojue, Sichuan, China	28°00′	102°50′	KUN	HM018349	HM018251	HM018496	HM018202
Primula poissonii Franch.	Subgenus Aleuritia	Section Proliferae	GXJ315	Ge & Yuan CN2k2-3	Zhongdian, Yunnan, China	27°57′	99°40′	IBSC	HM018350	HM018252	HM018497	HM018203
Primula poissonii Franch.	Subgenus Aleuritia	Section Proliferae	GXJ316	Hao & Wu 488	Jianchuan, Yunnan, China	26°32′	99°54′	IBSC	HM018351	HM018253	HM018498	HM018204
Primula poissonii Franch.	Subgenus Aleuritia	Section Proliferae	Y597	Y2013016	Yunlong, Yunnan, China	25°53′	99°22′	IBSC	KP638670	KP638630	KP638710	KP638590
Primula poissonii Franch.	Subgenus Aleuritia	Section Proliferae	Y640	Y2013083	Muli, Sichuan, China	27°55′	101°16′	IBSC	KP638671	KP638631	KP638711	KP638591
Primula prenantha Balf. f. et W. W. Smith	Subgenus Aleuritia	Section Proliferae	Y184	GLM092452	Gongshan, Yunnan, China	27°45′	98°56′	IBSC	KP638672	KP638632	KP638712	KP638592
Primula prenantha Balf. f. et W. W. Smith	Subgenus Aleuritia	Section Proliferae	Y190	GLM092588	Weixi, Yunnan, China	27°10′	99°17′	IBSC	KP638673	KP638633	KP638713	KP638593
Primula prenantha Balf. f. et W. W. Smith	Subgenus Aleuritia	Section Proliferae	Y696	Xu130209	Lhozhag, Xizang (Tibet), China	28°23′	90°51′	IBSC	KP638674	KP638634	KP638714	KP638594
Primula pulverulenta Duthie	Subgenus Aleuritia	Section Proliferae	H31	Hao 230	Huaxi-DJY, Sichuan, China	31°01′	103°36′	IBSC	HM018317	HM018219	HM018464	HM018170
Primula pulverulenta Duthie	Subgenus Aleuritia	Section Proliferae	Y575	Hao & Xu 120122	Jinkouhe, Sichuan，China	29°14′	103°04′	IBSC	KP638675	KP638635	KP638715	KP638595
Primula pulverulenta Duthie	Subgenus Aleuritia	Section Proliferae	Y657	Y2013103	Zhaojue, Sichuan, China	28°00′	102°50′	IBSC	KP638676	KP638636	KP638716	KP638596
Primula secundiflora Franch.	Subgenus Aleuritia	Section Proliferae	GXJ317	Ge & Yuan 2003T-5	Markam, Xizang (Tibet), China	29°39′	98°35′	IBSC	HM018352	HM018254	HM018499	HM018205
Primula secundiflora Franch.	Subgenus Aleuritia	Section Proliferae	GXJ318	Ge & Yuan 2003T-5a	Markam, Xizang (Tibet), China	29°39′	98°35′	IBSC	HM018353	HM018255	HM018500	HM018206
Primula secundiflora Franch.	Subgenus Aleuritia	Section Proliferae	GXJ319	Hao 463	Kangding, Sichuan, China	30°01′	101°58′	IBSC	HM018354	HM018256	HM018501	HM018207
Primula secundiflora Franch.	Subgenus Aleuritia	Section Proliferae	GXJ320	Hao 468	Yajiang, Sichuan, China	30°01′	101°00′	IBSC	HM018355	HM018257	HM018502	HM018208
Primula secundiflora Franch.	Subgenus Aleuritia	Section Proliferae	GXJ321	Hao 496	Zhongdian, Yunnan, China	27°57′	99°40′	IBSC	HM018356	HM018258	HM018503	HM018209
Primula secundiflora Franch.	Subgenus Aleuritia	Section Proliferae	GXJ322	Hao 500	Zhongdian, Yunnan, China	27°57′	99°40′	IBSC	HM018357	HM018259	HM018504	HM018210
Primula secundiflora Franch.	Subgenus Aleuritia	Section Proliferae	GXJ323	Hao 505	Xiangcheng, Sichuan, China	28°55′	99°47′	IBSC	HM018358	HM018260	HM018505	HM018211
Primula secundiflora Franch.	Subgenus Aleuritia	Section Proliferae	GXJ324	Hao 510	Deqin, Yunnan, China	28°24′	98°59′	IBSC	HM018359	HM018261	HM018506	HM018212
Primula secundiflora Franch.	Subgenus Aleuritia	Section Proliferae	GXJ325	Hao 566	Muli, Sichuan, China	27°55′	101°16′	IBSC	HM018360	HM018262	HM018507	HM018213
Primula secundiflora Franch.	Subgenus Aleuritia	Section Proliferae	GXJ326	Wu Z.K. s.n	Lijiang, Yunnan, China	26°42′	100°19′	KUN	HM018361	HM018263	HM018508	HM018214
Primula secundiflora Franch.	Subgenus Aleuritia	Section Proliferae	GXJ327	Ge & Yuan CN2k2-113	Zogang, Xizang (Tibet), China	29°40′	97°50′	IBSC	HM018362	HM018264	HM018509	HM018215
Primula secundiflora Franch.	Subgenus Aleuritia	Section Proliferae	GXJ328	Ge & Yuan CN2k2-56	Zhongdian, Yunnan, China	27°57′	99°40′	IBSC	HM018363	HM018265	HM018510	HM018216
Primula secundiflora Franch.	Subgenus Aleuritia	Section Proliferae	GXJ329	Ge & Yuan CN2k2-73	Xiangcheng, Sichuan, China	28°55′	99°47′	IBSC	HM018364	HM018266	HM018511	HM018217
Primula secundiflora Franch.	Subgenus Aleuritia	Section Proliferae	Y624	Y2013057	Zhongdian, Yunnan, China	27°57′	99°40′	IBSC	KP638677	KP638637	KP638717	KP638597
Primula serratifolia Franch.	Subgenus Aleuritia	Section Proliferae	H258	Hao 484	Dali, Yunnan, China	25°39′	100°06′	IBSC	HM018319	HM018221	HM018466	HM018172
Primula serratifolia Franch.	Subgenus Aleuritia	Section Proliferae	Y276	Hao & Yan 1027	Dali, Yunnan, China	25°39′	100°06′	IBSC	KP638678	KP638638	KP638718	KP638598
Primula smithiana Craib	Subgenus Aleuritia	Section Proliferae	H358	Hao 640	Yadong, Xizang (Tibet), China	27°29′	88°54′	IBSC	HM018318	HM018220	HM018465	HM018171
Primula smithiana Craib	Subgenus Aleuritia	Section Proliferae	Y562	Hao & Xu 120253	Yadong, Xizang (Tibet), China	27°29′	88°54′	IBSC	KP638680	KP638640	KP638720	KP638600
Primula smithiana Craib	Subgenus Aleuritia	Section Proliferae	Y694	Xu130278	Yadong, Xizang (Tibet), China	27°29′	88°54′	IBSC	KP638681	KP638641	KP638721	KP638601
Primula wilsonii Dunn	Subgenus Aleuritia	Section Proliferae	Y383	Y2011031	Jingdong, Yunnan, China	24°26′	100°50′	IBSC	KP638682	KP638642	KP638722	KP638602
Primula wilsonii Dunn	Subgenus Aleuritia	Section Proliferae	Y587	Y2013004	Shuangbai, Yunnan, China	24°31′	101°08′	IBSC	KP638683	KP638643	KP638723	KP638603
Primula wilsonii Dunn	Subgenus Aleuritia	Section Proliferae	Y652	Y2013098	Zhaojue, Sichuan, China	28°00′	102°50′	IBSC	KP638684	KP638644	KP638724	KP638604
Primula wilsonii Dunn	Subgenus Aleuritia	Section Proliferae	Y666	Y2013113	Mianning, Sichuan, China	28°32′	102°10′	IBSC	KP638685	KP638645	KP638725	KP638605
Primula alpicola (W. W. Smith) Stapf	Subgenus Aleuritia	Section Sikkimemsis	GXJ232	GLM-102710	Nyingchi, Xizang (Tibet), China	29°38′	94°21′	IBSC	JF943591	JF955654	JN046465	JF977937
Primula alpicola (W. W. Smith) Stapf	Subgenus Aleuritia	Section Sikkimemsis	GXJ233	Ye H.G. 7322	Nyingchi, Xizang (Tibet), China	29°38′	94°21′	IBSC	JF943590	JF955653	JN046464	JF977936
Primula alpicola (W. W. Smith) Stapf	Subgenus Aleuritia	Section Sikkimemsis	GXJ234	Ye H.G. 7398	Nyingchi, Xizang (Tibet), China	29°38′	94°21′	IBSC	JF943589	JF955652	JN046463	JF977935
Primula alpicola (W. W. Smith) Stapf	Subgenus Aleuritia	Section Sikkimemsis	GXJ235	Ge & Yuan 2003T-9	Nyingchi, Xizang (Tibet), China	29°38′	94°21′	IBSC	JF943588	JF955651	JN046462	JF977934
Primula alpicola (W. W. Smith) Stapf	Subgenus Aleuritia	Section Sikkimemsis	GXJ236	Hao 914	Bomi, Xizang (Tibet), China	29°51′	95°46′	IBSC	JF943587	JF955650	JN046461	JF977933
Primula sikkimensis Hook.	Subgenus Aleuritia	Section Sikkimemsis	GXJ147	Hao & Yan 971	Muli, Sichuan, China	27°55′	101°16′	IBSC	JF943708	JF955773	JN046581	JF978051
Primula sikkimensis Hook.	Subgenus Aleuritia	Section Sikkimemsis	GXJ148	Hao & Yan 987	Muli, Sichuan, China	27°55′	101°16′	IBSC	JF943707	JF955772	JN046580	JF978050
Primula sikkimensis Hook.	Subgenus Aleuritia	Section Sikkimemsis	GXJ149	Hao & Yan 998	Lijiang, Yunnan, China	26°42′	100°19′	IBSC	JF943706	JF955771	JN046579	JF978049
Primula sikkimensis Hook.	Subgenus Aleuritia	Section Sikkimemsis	GXJ150	Hao & Yan 1017	Zhongdian, Yunnan, China	27°57′	99°40′	IBSC	JF943705	JF955770	JN046578	JF978048
Primula sikkimensis Hook.	Subgenus Aleuritia	Section Sikkimemsis	GXJ151	Hao 934	Baxoi, Xizang (Tibet), China	30°03′	96°55′	IBSC	JF943704	JF955769	JN046577	JF978047
Primula sikkimensis Hook.	Subgenus Aleuritia	Section Sikkimemsis	Y555	Hao & Xu 120164	Daofu, Sichuan, China	30°58′	101°07′	IBSC	KP638679	KP638639	KP638719	KP638599
Primula spicata Franch.	Subgenus Aleuritia	Section Soldanelloides	GXJ188	Hao & Yan 1026	Dali, Yunnan, China	25°39′	100°06′	IBSC	JF943718	JF955783	JN046591	JF978061
Primula spicata Franch.	Subgenus Aleuritia	Section Soldanelloides	GXJ219	Hao 945	Dali, Yunnan, China	25°39′	100°06′	IBSC	JF943717	JF955782	JN046590	JF978060
Primula blinii Lévl.	Subgenus Aleuritia	Section Souliei	GXJ131	Hao & Yan 976	Muli, Sichuan, China	27°55′	101°16′	IBSC	JF943609	JF955672	JN046483	JF977955
Primula blinii Lévl.	Subgenus Aleuritia	Section Souliei	GXJ132	Hao & Yan 990	Muli, Sichuan, China	27°55′	101°16′	IBSC	JF943608	JF955671	JN046482	JF977954
Primula blinii Lévl.	Subgenus Aleuritia	Section Souliei	GXJ133	Hao & Yan 1006	Zhongdian, Yunnan, China	27°57′	99°40′	IBSC	JF943607	JF955670	JN046481	JF977953
Primula sinensis Sabine ex Lindl.	Subgenus Auganthus	Section Auganthus	GXJ207	Y2010045	Emei, Sichuan, China	29°34′	103°14′	IBSC	JF943711	JF955776	JN046584	JF978054
Primula sinensis Sabine ex Lindl.	Subgenus Auganthus	Section Auganthus	GXJ224	Luo Z.L. s.n.	Emei, Sichuan, China	29°34′	103°14′	IBSC	JF943710	JF955775	JN046583	JF978053
Primula sinensis Sabine ex Lindl.	Subgenus Auganthus	Section Auganthus	GXJ225	Hu s.n.	Guanxian, Sichuan, China	29°34′	103°14′	IBSC	JF943709	JF955774	JN046582	JF978052
Primula heucherifolia Franch.	Subgenus Auganthus	Section Cortusoides	GXJ205_1	Y2010035	Emei, Sichuan, China	29°34′	103°14′	IBSC	JF943653	JF955716	JN046527	JF977996
Primula heucherifolia Franch.	Subgenus Auganthus	Section Cortusoides	GXJ205_2	Y2010035	Emei, Sichuan, China	29°34′	103°14′	IBSC	JF943652	JF955715	JN046526	JF977995
Primula polyneura Franch.	Subgenus Auganthus	Section Cortusoides	GXJ164	Hao & Yan 986	Muli, Sichuan, China	27°55′	101°16′	IBSC	JF943688	JF955751	JN046561	JF978031
Primula polyneura Franch.	Subgenus Auganthus	Section Cortusoides	GXJ165	Hao & Yan 1007	Zhongdian, Yunnan, China	27°57′	99°40′	IBSC	JF943687	JF955750	JN046560	JF978030
Primula polyneura Franch.	Subgenus Auganthus	Section Cortusoides	GXJ274	GLM103026	Ganzi, Sichuan, China	30°02′	101°57′	KUN	JF943686	JF955749	JN046559	JF978029
Primula septemloba Franch.	Subgenus Auganthus	Section Cortusoides	GXJ129	Hao & Yan 975	Muli, Sichuan, China	27°55′	101°16′	IBSC	JF943703	JF955768	JN046576	JF978046
Primula septemloba Franch.	Subgenus Auganthus	Section Cortusoides	GXJ130	Hao & Yan 989	Muli, Sichuan, China	27°55′	101°16′	IBSC	JF943702	JF955767	JN046575	JF978045
Primula aromatica W. W. Smith et Forr.	Subgenus Auganthus	Section Malvacea	GXJ272	Hao 740	Muli, Sichuan, China	27°55′	101°16′	IBSC	JF943596	JF955659	JN046470	JF977942
Primula aromatica W. W. Smith et Forr.	Subgenus Auganthus	Section Malvacea	GXJ273	Gong X. s.n.	Ninglang, Yunnan, China	27°16′	100°51′	IBSC	JF943595	JF955658	JN046469	JF977941
Primula blattariformis Franch.	Subgenus Auganthus	Section Malvacea	GXJ194	Hao 1035	Jiulong, Sichuan, China	29°00′	101°30′	IBSC	JF943605	JF955668	JN046479	JF977951
Primula blattariformis Franch.	Subgenus Auganthus	Section Malvacea	GXJ195	Hao 739	Muli, Sichuan, China	27°55′	101°16′	IBSC	JF943604	JF955667	JN046478	JF977950
Primula blattariformis Franch.	Subgenus Auganthus	Section Malvacea	GXJ220	Zhao Y.J. 029	Yanyuan, Sichuan, China	27°25′	101°30′	IBSC	JF943603	JF955666	JN046477	JF977949
Primula malvacea Franch.	Subgenus Auganthus	Section Malvacea	GXJ196	Hao 1047	Yongsheng, Yunnan, China	26°41′	100°45′	IBSC	JF943660	JF955723	JN046533	JF978003
Primula malvacea Franch.	Subgenus Auganthus	Section Malvacea	GXJ197	Hao 738	Muli, Sichuan, China	27°55′	101°16′	IBSC	JF943659	JF955722	JN046532	JF978002
Primula malvacea Franch.	Subgenus Auganthus	Section Malvacea	GXJ198	Hao 944	Heqing, Yunnan, China	26°33′	100°07′	IBSC	JF943658	JF955721	JN046531	JF978001
Primula malvacea Franch.	Subgenus Auganthus	Section Malvacea	GXJ221	Zhao Y.J. 069	Yajiang, Sichuan, China	30°01′	101°00′	IBSC	JF943657	JF955720	JN046530	JF978000
Primula duclouxii Petitm.	Subgenus Auganthus	Section Monocarpicae	GXJ228_1	Y2010059	Kunming, Yunnan, China	24°52′	102°49′	IBSC	JF943639	JF955702	JN046513	NT
Primula duclouxii Petitm.	Subgenus Auganthus	Section Monocarpicae	GXJ228_2	Y2010059	Kunming, Yunnan, China	24°52′	102°49′	IBSC	JF943638	JF955701	JN046512	NT
Primula obconica Hance	Subgenus Auganthus	Section Obconicolisteri	GXJ109	Hao 297	Sangzhi, Hunan, China	29°24′	110°09′	IBSC	JF943676	JF955739	JN046549	JF978019
Primula obconica Hance	Subgenus Auganthus	Section Obconicolisteri	GXJ110	Y2009306	Ruyang, Guangdong, China	24°55′	113°05′	IBSC	JF943675	JF955738	JN046548	JF978018
Primula obconica Hance	Subgenus Auganthus	Section Obconicolisteri	GXJ111	Hao 524	Dali, Yunnan, China	25°39′	100°06′	IBSC	JF943674	JF955737	JN046547	JF978017
Primula oreodoxa Franch.	Subgenus Auganthus	Section Obconicolisteri	GXJ206	Y2010039	Emei, Sichuan, China	29°34′	103°14′	IBSC	JF943678	JF955741	JN046551	JF978021
Primula oreodoxa Franch.	Subgenus Auganthus	Section Obconicolisteri	GXJ223	Hao 710	Emei, Sichuan, China	29°34′	103°14′	IBSC	JF943677	JF955740	JN046550	JF978020
Primula pycnoloba Bur. et Franch.	Subgenus Auganthus	Section Pycnoloba	GXJ237	Hao 447	Luding, Sichuan, China	29°54′	102°14′	IBSC	JF943698	JF955761	JN046571	JF978041
Primula pycnoloba Bur. et Franch.	Subgenus Auganthus	Section Pycnoloba	GXJ238	Hao 714	Luding, Sichuan, China	29°54′	102°14′	IBSC	JF943697	JF955760	JN046570	JF978040
Primula pycnoloba Bur. et Franch.	Subgenus Auganthus	Section Pycnoloba	GXJ239	Hao 766	Luding, Sichuan, China	29°54′	102°14′	IBSC	JF943696	JF955759	JN046569	JF978039
Primula amethystina Franch.	Subgenus Auriculastrum	Section Amethystina	GXJ119	Hao & Yan 967	Muli, Sichuan, China	27°55′	101°16′	IBSC	JF943593	JF955656	JN046467	JF977939
Primula amethystina Franch.	Subgenus Auriculastrum	Section Amethystina	GXJ120	Hao & Yan 1014	Zhongdian, Yunnan, China	27°57′	99°40′	IBSC	JF943592	JF955655	JN046466	JF977938
Primula amethystina Franch.	Subgenus Auriculastrum	Section Amethystina	GXJ121	Hao & Yan 1030	Dali, Yunnan, China	25°39′	100°06′	IBSC	JF943594	JF955657	JN046468	JF977940
Primula faberi Oliv.	Subgenus Auriculastrum	Section Amethystina	GXJ100	Hao & Yan 958	Luquan, Yunnan, China	25°34′	102°20′	IBSC	JF943644	JF955707	JN046518	JF977988
Primula faberi Oliv.	Subgenus Auriculastrum	Section Amethystina	GXJ275	Hao 375	Luquan, Yunnan, China	25°34′	102°20′	IBSC	JF943643	JF955706	JN046517	JF977987
Primula virginis Lévl.	Subgenus Auriculastrum	Section Amethystina	GXJ101_1	Hao & Yan 959	Luquan, Yunnan, China	25°34′	102°20′	IBSC	JF943724	JF955789	JN046597	NT
Primula virginis Lévl.	Subgenus Auriculastrum	Section Amethystina	GXJ101_2	Hao & Yan 959	Luquan, Yunnan, China	25°34′	102°20′	IBSC	JF943723	JF955788	JN046596	NT
Primula chapaensis Gapnep.	Subgenus Carolinella	Section Carolinella	GXJ210	GBOWS681	Maguan, Yunnan, China	23°00′	104°23′	KUN	JF943620	JF955683	JN046494	JF977966
Primula chapaensis Gapnep.	Subgenus Carolinella	Section Carolinella	GXJ211	Hao 663	Maguan, Yunnan, China	23°00′	104°23′	IBSC	JF943619	JF955682	JN046493	JF977965
Primula partschiana Pax	Subgenus Carolinella	Section Carolinella	GXJ208	Zeng Q.W. s.n.	Lvchun, Yunnan, China	22°59′	102°23′	IBSC	JF943685	JF955748	JN046558	JF978028
Primula partschiana Pax	Subgenus Carolinella	Section Carolinella	GXJ209	GBOWS947	Jinping, Yunnan, China	22°46′	103°13′	KUN	JF943684	JF955747	JN046557	JF978027
Primula rugosa Balakr.	Subgenus Carolinella	Section Carolinella	GXJ265	Hao 662	Pingbian, Yunnan, China	22°59′	103°41′	IBSC	JF943701	JF955764	JN046574	JF978044
Primula rugosa Balakr.	Subgenus Carolinella	Section Carolinella	GXJ266	Hao 729	Pingbian, Yunnan, China	22°59′	103°41′	IBSC	JF943700	JF955763	JN046573	JF978043
Primula rugosa Balakr.	Subgenus Carolinella	Section Carolinella	GXJ267	Gong X. s.n.	Pingbian, Yunnan, China	22°59′	103°41′	IBSC	JF943699	JF955762	JN046572	JF978042
Primula wangii Chen et C. M. Hu	Subgenus Carolinella	Section Carolinella	GXJ270	Hao 666	Guangnan, Yunnan, China	24°02′	105°03′	IBSC	JF943726	JF955791	JN046599	JF978067
Primula wangii Chen et C. M. Hu	Subgenus Carolinella	Section Carolinella	GXJ271	Shui Y.M. B2004-172	Donglan, Guangxi, China	24°30′	107°22′	KUN	JF943725	JF955790	JN046598	JF978066
Omphalogramma delavayi (Franch.) Franch.			Y614	Y2013044	Dali, Yunnan, China	25°39′	100°06′	IBSC	KP638646	KP638606	KP638686	KP638566
* based on Richards (2003)'s classification
¶ based on the treatment of Hu (1990)
